# Supplementary material for: Solanum clarum and S. morelliforme as Novel Model Species for Studies of Epiphytism
Source: Front Plant Sci. 2016 Feb 29;7:231. doi: 10.3389/fpls.2016.00231 (PMC4770048; doi:10.3389/fpls.2016.00231)
Supplement: Supplementary Table 1 — Maximum tuber mineral levels in 42 wild Solanum species. No. refers to the number of accessions sampled. Epiphytic species are highlighted in blue. [file Table1.xlsx]

## Sheet: Sheet1
		Macronutrient (percent dry weight)					Other nutrients (parts per million)
	No.	P	K	Ca	Mg	S	Zn	B	Mn	Fe	Cu	Al	Na
S. acaule	5	0.496341	1.64173	0.0699427	0.134583	0.208847	33.4111	6.05941	5.15625	35.2368	2	5	87.0666
S. agrimonifolium	2	0.355495	2.92664	0.13881	0.240958	0.321474	27.9952	8.37474	9.28486	46.4971	6.10365	8.57689	702.82
S. albicans	4	0.541788	1.90686	0.0676578	0.15501	0.228481	32.5569	6.73806	7.65122	30.6283	8.83332	5	195.231
S. albornozii	6	0.630842	2.91026	0.063109	0.161721	0.311605	26.4721	7.58824	7.65882	35.7971	3.63636	5	146.544
S. andreanum	10	1.19994	4.61779	0.378923	0.305692	0.432814	293.961	48.0796	138.469	104.84	57.5277	114	1296.58
S. berthaultii	10	0.57456	2.42012	0.104193	0.212794	0.232203	43.975	15.3685	10.3323	73.6046	19.505	45.6245	265.737
S. boliviense	12	1.04601	3.3545	0.136365	0.247403	0.379458	49.9387	19.8505	9.53402	55.5922	22.8569	20.5391	442.228
S. brevicaule	11	0.930863	2.5102	0.0999174	0.230169	0.312024	46.8298	22.4082	9.03926	48.543	18.9709	16.165	118.62
S. bulbocastanum	6	0.295379	1.92167	0.0324705	0.10199	0.136121	14.4138	6.76165	4.15704	23.3073	3.93915	5	98.6426
S. candolleanum	6	0.441308	2.36057	0.0874719	0.137927	0.191339	22.5999	8.45627	7.16045	23.5224	4.11582	5	105.023
S. cardiophyllum	6	0.337098	2.02301	0.0198489	0.0767627	0.148266	18.4426	11.0148	4.40244	26.1488	2.4044	5	189.976
S. chacoense	6	0.275418	1.72061	0.0222118	0.0746621	0.128786	12.1702	5.23459	3.39255	16.7375	3.5838	5	123.865
S. chomatophilum	3	0.499067	2.67466	0.165898	0.221546	0.334355	47.8429	14.929	11.2958	55.1832	10.1777	30.0101	986.166
S. clarum	3	0.517722	2.98199	0.206234	0.250373	0.288456	25.7108	12.5163	11.0526	44.2425	6.08121	11.6986	471.726
S. colombianum	2	0.672202	2.34077	0.108719	0.194582	0.238574	31.2109	7.13139	7.57642	42.6697	9.05097	8.29935	261.148
S. commersonii	6	0.387092	1.8519	0.0364517	0.0792418	0.118654	20.0556	6.3455	3.41123	25.2772	4	6.85457	174.607
S. demissum	6	0.55669	2.13613	0.0822568	0.139007	0.193182	17.474	6.72884	6.70956	21.2214	6.35597	5	166.026
S. ehrenbergii	5	0.310054	2.11819	0.0278635	0.0967653	0.138227	15.9131	6.79403	3.56578	17.6746	3.72574	4.89	208.68
S. flahaultii	2	0.624819	3.46696	0.14436	0.237768	0.430451	18.6531	12.4575	9.00887	45.6086	8.48847	5.83531	668.753
S. gandarillasii	3	0.333396	1.39221	0.0399145	0.124557	0.137088	13.3339	8.88905	5.39622	26.3235	4.39843	13.4156	178.622
S. hjertingii	4	0.349738	2.10294	0.0213274	0.0780844	0.128255	21.1343	6.10135	4.8522	25.9864	3.23545	5	182.87
S. huancabambense	3	0.468503	1.99734	0.11594	0.187146	0.241941	21.1513	12.93	9.38809	37.7609	6.7366	10.9982	275.312
S. immite	4	0.300034	1.57583	0.0528788	0.0956473	0.114054	14.1398	6.12879	3.0516	19.0787	0.647512	5	117.545
S. infundibuliforme	5	0.38231	2.0606	0.0378777	0.122565	0.127062	22.1585	6.64993	5.66567	20.8082	4.1301	9.35	76.2939
S. iopetalum	6	0.397486	2.18414	0.033355	0.118159	0.203365	14.0686	6.58577	4.01634	26.7747	3.98897	5	204.433
S. jamesii	6	0.377174	1.40306	0.0309199	0.102169	0.154988	22.5335	5.49423	3.67491	23.5691	3.58744	5	76.8823
S. kurtzianum	6	0.354047	1.62802	0.0192742	0.0995084	0.119878	17.7752	5.09349	4.06781	18.9016	3.82521	5	87.0233
S. lesteri	3	0.405367	3.5168	0.0866022	0.205828	0.277065	29.272	9.23002	9.10182	48.6499	10.0533	19.1332	319.053
S. lignicaule	3	0.483907	2.81351	0.128113	0.194503	0.227276	29.9243	10.3289	9.09575	41.0175	8.10151	21.6861	249.354
S. microdontum	6	0.304246	1.9102	0.0163847	0.0917028	0.0942288	9.22101	3.99217	3.43155	16.6889	2.11031	5	77.4826
S. morelliforme	3	0.497232	3.46499	0.387147	0.371463	0.405963	19.5972	16.0705	16.0117	56.3612	2.75179	6.62417	861.493
S. pinnatisectum	6	0.392748	1.44867	0.0252069	0.0881508	0.112793	16.4551	4.72742	2.24654	17.8723	1.5373	5	53.513
S. polyadenium	5	0.610027	2.11422	0.0351614	0.139209	0.178476	30.6657	7.01641	9.73915	42.9576	9.31166	5	136.595
S. raphanifolium	6	0.309785	1.93401	0.049839	0.0981811	0.157992	26.5316	5.99043	5.66502	23.0679	1.29061	5	200.268
S. schenkii	5	0.398179	2.56071	0.0968593	0.172245	0.25199	20.5695	7.75097	7.21729	32.3871	3.49863	5	470.322
S. sparsipilum	6	0.36316	1.68304	0.0419102	0.122932	0.110206	18.9982	4.99008	6.1739	23.2268	0.647512	5	71.6626
S. stenophyllidium	4	0.313353	1.99795	0.024223	0.101478	0.148847	17.0202	7.17097	2.52565	24.9803	1.7254	5	330.686
S. stipuloideum	3	0.465055	2.43163	0.120136	0.172433	0.196691	18.0092	16.4261	7.75559	31.0756	5.50029	9.74612	196.867
S. stoloniferum	11	0.376697	1.57926	0.0325392	0.114779	0.128661	15.2198	6.94016	4.72559	27.4915	1.55913	5	86.9095
S. trifidum	3	0.501421	2.69831	0.0860342	0.135479	0.238011	26.507	10.2243	5.29913	30.6936	3.67823	8.93007	405.985
S. verrucosum	7	0.415749	1.98819	0.042546	0.117534	0.144389	17.8226	4.84879	5.23478	23.7372	1.04379	5.64899	96.9221
S. violaceimarmoratum	4	0.601786	3.51603	0.119042	0.213655	0.367775	29.6716	24.8089	11.8142	66.5983	12.2938	14.0729	596.925
