# Supplementary material for: Solanum clarum and S. morelliforme as Novel Model Species for Studies of Epiphytism
Source: Front Plant Sci. 2016 Feb 29;7:231. doi: 10.3389/fpls.2016.00231 (PMC4770048; doi:10.3389/fpls.2016.00231)
Supplement: Supplementary Table 2 — Minimum tuber mineral levels in 42 wild Solanum species. No. refers to the number of accessions sampled. Epiphytic species are highlighted in blue. [file Table2.XLSX]

## Sheet: Sheet1
		Macronutrient (percent dry weight)					Other nutrients (parts per million)
	No.	P	K	Ca	Mg	S	Zn	B	Mn	Fe	Cu	Al	Na
S. acaule	5	1.26119	2.69348	0.161618	0.2768	0.359764	75.4	16.7578	8.90364	61.3727	20.8073	20	362.5
S. agrimonifolium	2	0.821821	2.76924	0.127589	0.224089	0.291084	27.7402	8.67757	8.46233	42.5482	6.18074	8.86533	599.005
S. albicans	4	0.82643	2.23607	0.13113	0.251321	0.347822	44.0377	14.685	9.84187	44.8612	18.9141	8	353.169
S. albornozii	6	0.828957	4.10499	0.382557	0.393295	0.509688	88.5574	23.4375	46.7305	83.1547	17.5104	43	515.455
S. andreanum	10	0.410359	2.49116	0.0489284	0.0802912	0.171695	15.6109	7.85753	3.22368	27.2565	2.62084	5	103.557
S. berthaultii	10	0.34009	1.82884	0.033559	0.105443	0.102309	14.2411	5.51695	4.18156	16.2152	1.98155	5	80.1807
S. boliviense	12	0.421252	1.88315	0.0409472	0.118056	0.163795	18.4484	4.2112	3.82136	16.3551	1.86801	5	61.6445
S. brevicaule	11	0.394153	1.93978	0.0500476	0.134639	0.122047	19.0856	5.58536	5.81052	17.2606	0.768706	5	47.4545
S. bulbocastanum	6	0.646265	3.43456	0.124755	0.220363	0.340855	45.967	14.0705	7.28442	38.7433	11.8891	13.9932	343.833
S. candolleanum	6	1.10736	2.70831	0.127736	0.219061	0.448334	52.8897	18.6731	11.5734	54.5029	18.3305	8.47814	439.183
S. cardiophyllum	6	0.710986	2.79799	0.136465	0.203739	0.314741	53.3878	22.2566	10.2322	45.4739	16.903	18.1552	685.261
S. chacoense	6	0.566681	2.10135	0.0444519	0.15412	0.210034	27.653	12.9223	7.80759	34.346	10.679	8.47548	282.52
S. chomatophilum	3	1.01221	2.73503	0.149498	0.207623	0.29989	44.0425	13.477	10.0994	50.1292	9.40946	20.3691	815.562
S. clarum	3	0.745966	3.04572	0.211741	0.26081	0.290926	25.0181	11.9078	10.9339	45.094	6.16331	12.2485	503.721
S. colombianum	2	0.672202	2.34077	0.108719	0.194582	0.238574	31.2109	7.13139	7.57642	42.6697	9.05097	8.29935	261.148
S. commersonii	6	0.584324	2.58802	0.161857	0.184887	0.232363	135.166	467.67	9.45051	76.3876	9.17711	926.365	1318.31
S. demissum	6	0.997388	2.49618	0.121244	0.228958	0.3997	72.0763	13.3477	13.7403	63.0373	25.4818	16.4712	248.055
S. ehrenbergii	5	0.702301	2.75297	0.0664014	0.185657	0.274838	48.2355	9.76548	6.60318	34.3539	11.2574	8.58346	437.118
S. flahaultii	2	0.735484	3.50524	0.156873	0.241064	0.426421	18.9671	12.3227	9.41223	48.0101	8.40162	6.20296	671.965
S. gandarillasii	3	0.394559	1.43008	0.0395508	0.123302	0.14461	14.0327	8.96413	5.5693	27.9311	4.69721	15.3617	180.998
S. hjertingii	4	1.04455	2.72449	0.0719682	0.18362	0.337897	40.5742	20.6455	7.90786	43.8773	17.242	14.6484	233.815
S. huancabambense	3	0.552995	2.04026	0.113867	0.186518	0.230527	21.2922	11.6683	8.69734	36.8103	6.20779	9.61989	272.173
S. immite	4	0.3953	1.9342	0.106614	0.127892	0.143889	22.4571	17.6309	5.85686	29.5443	3.39894	10.3191	296.89
S. infundibuliforme	5	0.878346	2.52763	0.110239	0.250831	0.274933	45.0604	22.2991	9.56967	66.3068	14.4488	32.8428	159.832
S. iopetalum	6	0.779137	3.43102	0.136949	0.235449	0.456104	40.1242	13.2834	15.0072	48.5871	13.9636	21.2518	430.267
S. jamesii	6	0.68861	2.14161	0.0755613	0.201102	0.321723	33.4821	14.5528	6.70687	41.6067	6.53728	14.0904	625.949
S. kurtzianum	6	0.506356	2.07188	0.0484899	0.155611	0.167234	29.6552	8.91384	5.76507	31.372	7.11317	28.5453	709.303
S. lesteri	3	0.794009	3.6147	0.084305	0.209329	0.281583	27.071	9.14089	8.46907	46.5077	10.2311	19.8285	284.366
S. lignicaule	3	0.631777	2.93375	0.139665	0.205729	0.23571	29.5549	9.93381	9.16631	40.9808	8.31659	22.1219	266.071
S. microdontum	6	0.696056	2.76426	0.0736688	0.219049	0.223306	26.0598	10.8224	7.88936	36.9486	13.3276	12.5194	324.226
S. morelliforme	3	0.567511	3.5208	0.341737	0.355205	0.396293	20.5166	14.6427	14.912	60.9	2.74107	5.94743	849.733
S. pinnatisectum	6	0.782039	1.811	0.0576116	0.164407	0.197336	31.8314	13.1209	3.95887	23.598	7.75014	9.18429	215.76
S. polyadenium	5	0.842119	3.10471	0.151983	0.222751	0.251676	42.2155	12.6538	11.8941	80.0771	17.3171	16.2451	622.061
S. raphanifolium	6	0.824653	2.52953	0.123318	0.25341	0.419951	62.4094	11.2033	10.8614	58.4767	12.8448	9.72827	539.914
S. schenkii	5	0.985199	3.61747	0.201719	0.219092	0.477116	44.5321	25.5335	11.9943	89.9145	12.1345	38	1596.74
S. sparsipilum	6	0.571693	1.85441	0.0912718	0.159224	0.226966	38.1171	10.5788	10.8452	70.8661	12.494	32.3512	148.075
S. stenophyllidium	4	0.64801	2.67021	0.109489	0.180763	0.246731	25.9737	14.3076	5.46074	31.5594	7.71166	11.9441	479.593
S. stipuloideum	3	0.536482	2.42251	0.115568	0.173152	0.193076	18.3518	14.8116	7.94014	29.6264	5.38279	8.91721	179.089
S. stoloniferum	11	0.503507	2.75132	0.0741451	0.180284	0.268218	32.7295	25.3582	10.3888	39.6606	11.6074	22.1724	433.36
S. trifidum	3	0.563755	2.65877	0.0813502	0.133907	0.23635	25.748	10.257	5	31.0298	4.0408	7.51147	378.159
S. verrucosum	7	0.542182	2.32988	0.0742886	0.160927	0.31461	38.0203	19.2954	8.79243	41.3395	12.9789	12.4211	270.138
S. violaceimarmoratum	4	0.39196	2.42057	0.0555434	0.115312	0.153134	9.43071	9.00141	5.24241	37.7406	1.47091	6.68018	146.363
